# Supplementary material for: Identification of internalin-A-like virulent proteins in Leishmania donovani
Source: Parasit Vectors. 2016 Oct 21;9:557. doi: 10.1186/s13071-016-1842-5 (PMC5073978; doi:10.1186/s13071-016-1842-5)
Supplement: Additional file 2: Table S1. — List of L. donovani proteins showing similarity to bacterial virulence factors enlisted in VFDB database [12]. (XLS 33 kb) [file 13071_2016_1842_MOESM2_ESM.xls]

## Sheet: Sheet1
Additional file 2. Table S1. List of L. donovani proteins showing similarity to bacterial virulence factors enlisted in VFDB database [12].
	aQuery ID	Alternate Protein ID	Assigned Function	bSubject details	cE-value	aQuery	bSubject	Sequence
	(Gene Symbol)	(UniProt)		(VFDB-ID and Species)		Coverage	Coverage	Identity
						(%)	(%)	(%)
	LdBPK_030010.1	E9B7L9	Internalin-A	R029514 : Listeria monocytogenes	1.98e-17	38.95	73.19	25.25
	LdBPK_060020.1	E9B8L3	Internalin-A	R029514 : Listeria monocytogenes	6.98e-12	61.5	70.99	22.29
	LdBPK_061120.1	E9B8X2	Thermonuclease	R002169 : Staphylococcus saprophyticus	1.3e-16	61.16	76.14	33.79
	LdBPK_191670.1	E9BEF7	Internalin-A	R029514 : Listeria monocytogenes	3.42e-09	42.86	54.73	25.77
	LdBPK_252090.1	E9BHW3	Achromobactin biosynthetic protein	R012204 : Pseudomonas syringae	3.79e-21	75.27	78.99	26.54
	LdBPK_282190.1	E9BJU0	D-alanine activating enzyme	R030300 : Listeria monocytogenes	2.04e-22	46.66	95.81	27.92
	LdBPK_311630.1	E9BMT7	Internalin-A	R029514 : Listeria monocytogenes	5.86e-13	47.35	71.21	24.42
	LdBPK_340010.1	E9BQF5	Short chain dehydrogenase/ reductase	R022463 : Burkholderia cenocepacia	1.8e-11	70.59	80.84	25.34
	LdBPK_342480.1	E9BR46	CBS/transporter associated domain protein	R008569 : Clostridium perfringens	2.99e-16	41.61	55.06	28.94
	LdBPK_351270.1	E9BS03	Putative ATPase	R028655 : Mycobacterium tuberculosis	6.04e-12	36.29	44.74	31.16
	LdBPK_361580.1	E9BTL7	Serine/threonine protein kinase	R023384 : Mycobacterium tuberculosis	1.16e-17	74.9	94.99	22.69
	LdBPK_364860.1	E9BUJ4	Non-canonical purine NTP pyrophosphatase	R014950 : Haemophilus somnus	7.504e-13	93.91	98.48	29.68
	LdBPK_365070.1	E9BUL5	Putative internalin A	R029515 : Listeria ivanovii	3.58e-09	26.07	40.23	25.35
	LdBPK_365670.1	E9BUS4	Macrocin-O-methyltransferase	R027032 : Mycobacterium smegmatis	1.33e-12	63.47	80.42	27.67
The assigned functions for L. donovani proteins with no previously known functions are shown. The functions were assigned based on significant similarity (E-value ≤ 1e-8, sequence identity ≥ 20%, query coverage ≥ 25%, subject coverage ≥ 40%) to virulence factors enlisted in VFDB database [12].
aQuery : refers to the L. donovani proteins.
bSubject : corresponds to VFDB proteins having significant similarity with the respective L. donovani proteins according to the BLASTp[15] search.
cE-value (expect-value): The E-value is the average expected number of non-homologous proteins with a score higher than the one obtained for the database match. Further, E-values closer to 0 are statistically significant.
