# Supplementary material for: Identification of internalin-A-like virulent proteins in Leishmania donovani
Source: Parasit Vectors. 2016 Oct 21;9:557. doi: 10.1186/s13071-016-1842-5 (PMC5073978; doi:10.1186/s13071-016-1842-5)
Supplement: Additional file 3: Table S2. — Probable Inl-A-like LRR regions within the L. donovani Inl-A-like proteins. (XLS 25 kb) [file 13071_2016_1842_MOESM3_ESM.xls]

## Sheet: Sheet1
Additional file 3. Table S2. Probable Inl-A-like LRR regions within the L. donovani Inl-A-like proteins.
	aQuery	Alternate Gene ID	bSubject	cProbability	dE-value	ep-value	fScore	SS	aQuery HMM	bSubject HMM
		(TriTrypDB)		(%)					(Matched States Region)	(Matched States Region)
	E9B7L9	LdBPK_030010.1	Internalin-A (1O6V chain A)	100	6e-29	1.7e-33	288.7	31	583-971	42-391
			Internalin-A (1O6V chain A)	100	3.6e-28	1e-32	282.1	34.2	212-573	37-384
	E9BMT7	LdBPK_311630.1	Internalin-A (1O6V chain A)	100	2.7e-32	7.6e-37	309.2	33	394-757	42-389
	E9BUL5	LdBPK_365070.1	Internalin-A (1O6V chain A)	100	9.3e-31	2.7e-35	317.8	31.3	386-782	44-390
	E9BEF7	LdBPK_191670.1	Internalin-A (1O6V chain A)	100	1.8e-32	5.1e-37	284.2	30.8	135-513	42-391
	E9B8L0	LdBPK_051200.1	Internalin-A (1O6V chain A)	100	1.3e-28	3.7e-33	235.3	28.6	39-381	47-387
aQuery : refers to corresponding L. donovani proteins (UniProt ID).
bSubject : HMM profile having similarity with the corresponding L. donovani proteins.
cProbability : The secondary structure score (SS) is taken into account, together with the score to calculate the probability of a true positive homolog.
dExpect-value (E-value) : The E-value gives the average number of false positives with a score better than the one for the template when scanning the database. E-values near 0 signify a very reliable hit.
ep-value : The p-value is the E-value divided by the number of sequences in the database. It is the probability that in a pairwise comparison a wrong hit will score at least this good.
fScore : It is calculated by comparing the amino acid distributions between columns from the query alignment and columns from the template alignment. The probabilities for insertions and deletions at each position in the alignments are taken into account as position specific gap penalties.
