# Supplementary material for: Identification of internalin-A-like virulent proteins in Leishmania donovani
Source: Parasit Vectors. 2016 Oct 21;9:557. doi: 10.1186/s13071-016-1842-5 (PMC5073978; doi:10.1186/s13071-016-1842-5)
Supplement: Additional file 5: Table S3. — Docking results for L. donovani Inl-A-like proteins with human E-cadherin (hEC1). (XLS 24 kb) [file 13071_2016_1842_MOESM5_ESM.xls]

## Sheet: Sheet1
Additional file 5. Table S3. Docking results for L. donovani Inl-A-like proteins with human E-cadherin (hEC1).
				Model	Cluster Size	Score	aRMSD [Å]	bΔG [kcal/mol]	Interface Area [Å2]	cNHB	dNSB
	E9B7L9 (region : 212-573)	HADDOCK[52-54]		Cluster I	20	-216.7	2.42	-7.4	1759.9	13	9
				Cluster II	15	-123.2	7.26	-12.7	1394.2	7	6
				Cluster III	5	-164.5	7.83	-10.9	1681.9	8	10
		ClusPro[55-57]		Cluster I	231	-2365	25.04	-7.3	1622.9	12	19
				Cluster II	166	-2560.4	3.26	-7	1629.5	22	25
				Cluster III	79	-2305.2	8.61	-7.7	1670	13	20
		PatchDock[50,51] & FireDock[58]		Cluster I	31	-43.13	4.83	-7.8	1462.8	9	7
				Cluster II	25	-67.04	27.15	-8.2	1158.1	12	7
				Cluster III	11	-38.88	13	-2.9	1158.1	12	7
	E9BMT7 (region : 394-757)	HADDOCK[52-54]		Cluster I	75	-194.8	25.35	-11.6	1601.2	14	14
				Cluster II	55	-173.8	1.8	-8.8	1685.2	16	13
				Cluster III	9	-168	25.6	-11	1531	19	16
		ClusPro[55-57]		Cluster I	201	-2123.2	25.37	-4.8	1483.9	13	20
				Cluster II	141	-2024.9	5.92	-5.1	1640.4	16	12
				Cluster III	100	-2019.8	6.32	-6.7	1397.7	14	9
		PatchDock[50,51] & FireDock[58]		Cluster I	30	-36.96	5.8	-4.5	1278.6	10	2
				Cluster II	16	-14.81	26.5	-4.6	1493.8	11	5
				Cluster III	16	-32.98	27.5	-9.4	900.4	4	4
	E9BUL5 (region : 386-782)	HADDOCK[52-54]		Cluster I	11	-174.7	10.1	-14.2	1693.8	10	5
				Cluster II	9	-203.8	4.8	-10.4	1657.6	9	11
				Cluster III	7	-173.6	10.1	-10.7	1679.5	10	8
		ClusPro[55-57]		Cluster I	179	-2718.6	25.61	-7.5	1802.2	16	17
				Cluster II	131	-2651.2	26.12	-7.2	1747.3	9	8
				Cluster III	109	-2547.6	4.97	-10.3	1665.8	16	23
		PatchDock[50,51] & FireDock[58]		Cluster I	47	-38.7	8.3	-8.2	1516.6	9	0
				Cluster II	18	-33.42	26.9	-5.7	1533.3	16	12
				Cluster III	9	-29.98	12.43	-1.9	1458.8	14	3
aRMSD : corresponds to ligand RMSD (l-RMSD) of each docked complex with Inl-A crystal structure (PDB ID : 1O6S).
bΔG : Free energy of complex formation (kcal/mol) (PISA [59]).
cNHB : Number of predicted hydrogen bonds (PISA [59]).
dNSB : Number of predicted salt bridges (PISA [59]).
