# Supplementary material for: Identification of internalin-A-like virulent proteins in Leishmania donovani
Source: Parasit Vectors. 2016 Oct 21;9:557. doi: 10.1186/s13071-016-1842-5 (PMC5073978; doi:10.1186/s13071-016-1842-5)
Supplement: Additional file 6: Table S4. — Probable hydrogen bond forming residues in E9B7L9-hEC1, E9BMT7-hEC1 and E9BUL5-hEC1 complexes. Table S5. Probable hydrophobic interaction forming residues in E9B7L9-hEC1, E9BMT7-hEC1 and E9BUL5-hEC1 complexes. (XLS 34 kb) [file 13071_2016_1842_MOESM6_ESM.xls]

## Sheet: Sheet1
Additional file 6 Table S4. Probable hydrogen bond forming residues in E9B7L9-hEC1, E9BMT7-hEC1 and E9BUL5-hEC1 complexes
	E9B7L9-hEC1			E9BMT7-hEC1			E9BUL5-hEC1
	Chain A (E9B7L9 212-573)	Chain B (E-cadherin)	Distance	Chain A (E9BMT7 394-757)	Chain B (E-cadherin)	Distance	Chain A (E9BUL5 386-782)	Chain B (E-cadherin)	Distance
	SER [ HG ] (130)	PHE [ O ] (17)	1.7	ASN [ ND2 ] (356)	GLY [ O ] (0)	3	ASN [ ND2 ] (341)	ILE [ O ] (4)	3
	GLN [ NE2 ] (293)	ASN [ OD1 ] (27)	3.3	LYS [ HZ3 ] (354)	ILE [ O ] (4)	1.9	ARG [ HE ] (150)	GLU [ OE2 ] (54)	2.2
	LYS [ HZ3 ] (109)	GLU [ OE2 ] (54)	1.6	SER [ HG ] (312)	ASN [ OD1 ] (27)	1.8	SER [ HG ] (11)	GLU [ OE1 ] (64)	2.4
	LYS [ HZ2 ] (356)	GLU [ OE2 ] (93)	1.7	LYS [ HZ2 ] (14)	ASP [ OD2 ] (44)	1.6	HIS [ HE2 ] (52)	GLU [ OE 1 ] (64)	1.7
	GLU [ OE1 ] (243)	SER [ HG ] (8)	2.2	THR [ HG1 ] (176)	GLU [ OE1 ] (54)	1.7	GLU [ OE2 ] (367)	SER [ HG ] (1)	1.6
	GLU [ OE1 ] (151)	LYS [ HZ1 ] (14)	1.6	LYS [ HZ1 ] (151)	GLU [ OE2 ] (54)	1.6	GLN [ OE1 ] (173)	ASN [ ND2 ] (20)	2.9
	GLU [ OE2 ] (151)	GLY [ N ] (15)	3.1	LYS [ HZ2 ] (151)	GLU [ OE2 ] (56)	2.2	ASN [ OD1 ] (194)	ASN [ ND2 ] (20)	3.6
	ASP [ OD2 ] (176)	LYS [ HZ3 ] (19)	1.6	LYS [ HZ3 ] (151)	GLU [ OE2 ] (56)	2.4	GLU [ OE2 ] (367)	ASN [ ND2 ] (27)	3.7
	GLU [ OE2 ] (197)	LYS [ HZ2 ] (19)	1.8	GLU [ OE1 ] (330)	ILE [ N ] (4)	3.6	ASP [ OD2 ] (125)	LYS [ HZ3 ] (61)	1.7
	GLU [ OE1 ] (224)	GLN [ NE2 ] (23)	2.7	ASP [ OD1 ] (264)	LYS [ HZ1 ] (25)	1.7	ARG [ HH11] (12)	VAL [ O ] (48)	1.96
	ASP [ OD2 ] (291)	LYS [ HZ1 ] (25)	1.6	ASN [ OD1 ] (286)	LYS [ HZ3 ] (25)	1.7	ARG [ HH22 ] (216)	GLU [ OE2] (13)	2.15
	GLN [ OE1 ] (293)	LYS [ HZ3 ] (25)	1.7	GLU [ OE 2 ] (267)	LYS [ HZ1 ] (30)	1.7	ARG [ HH22 ] (150)	GLU [ OE1 ] (54)	1.67
	ASP [ OD2 ] (316)	ASN [ ND2 ] (27)	2.9	MET [ SD ] (35)	VAL [ N ] (48)	3.6	ARG [ HH21 ] (12)	GLU [ OE2 ] (64)	1.65
	ARG [ HH11] (336)	SER [ O ] (1)	1.7	GLU [ OE2 ] (149)	LYS [ HZ1 ] (61)	1.6	SER [ OG ] (248)	GLN [ OE1 ] (23)	3.2
	ARG [ HH12] (336)	TRP [ O ] (2)	2	ASP [ OD1 ] (172)	LYS [ HZ2 ] (61)	2.3
	ARG [ HH21] (153)	ASN [ OD1 ] (20)	2.2	ASP [ OD1 ] (172)	LYS [ HZ3 ] (61)	2.2
	ARG [ HH12] (225)	GLN [ OE1 ] (23)	1.8	ASN [ HD21 ] (37)	VAL [ O ] (48)	2.26
	ARG [ HH11] (63)	GLY [ O ] (49)	1.9	ARG [ HH21] (101)	GLU [ OE1] (64)	1.61
Probable hydrogen bond interactions in each representative L. donovani Inl-A-like protein in complex with hEC1 (as determined from docking analysis) were predicted in PISA [59]. Residue pairs involved in the interaction, their corresponding atoms and distances between these atoms are shown.
Additional file 6. Table S5. Probable hydrophobic interaction forming residues in E9B7L9-hEC1, E9BMT7-hEC1 and E9BUL5-hEC1 complexes.
	E9B7L9-hEC1		E9BMT7-hEC1		E9BUL5-hEC1
	Chain A	Chain B	Chain A	Chain B	Chain A	Chain B
	(E9B7L9 212-573)	(E-cadherin)	(E9BMT7 394-757)	(E-cadherin)	(E9BUL5 386-782)	(E-cadherin)
	ILE (86)	PRO (18)	ALA (13)	PRO (46)	VAL (123)	PRO (18)
	ILE (128)	PRO (16)	ALA (13)	VAL (48)	LEU (147)	PRO (16)
	VAL (174)	PRO (16)	MET (35)	PRO (47)	LEU (147)	PRO (18)
	TYR (199)	TRP (59)	MET (35)	VAL (48)	VAL (192)	PRO (16)
	VAL (266)	PRO (5)	ILE (125)	PRO (18)	ALA (220)	TRP (59)
	VAL (266)	PRO (6)	LEU (127)	PRO (18)	TRP (291)	PRO (6)
	LEU (268)	VAL (3)	TRP (198)	TRP (59)	PHE (316)	PRO (5)
	CYS (289)	PRO (5)	ALA (240)	TRP (59)	PHE (316)	PRO (6)
	CYS (289)	PRO (6)	ILE (242)	TRP (59)	TYR (339)	PRO (6)
	VAL (312)	PRO (5)	ILE (284)	VAL (3)	TYR (363)	LEU (-1)
	VAL (312)	PRO (6)	ILE (284)	PRO (5)	TYR (363)	TRP (2)
	CYS (314)	VAL (3)	ILE (284)	VAL (22)	TYR (363)	ILE (4)
	CYS (357)	LEU (-1)	VAL (308)	VAL (3)
	CYS (357)	ILE (4)	VAL (308)	PRO (5)
	CYS (357)	MET (92)	VAL (353)	LEU (-1)
	PHE (359)	PRO (-2)
	PHE (359)	LEU (-1)
	LEU (360)	PRO (-2)
Hydrophobic interactions in the representative complexes of L. donovani Inl-A-like protein with hEC1 were estimated using the PICI [60] program and are tabulated here. (Numbers in parenthesis indicate the residue number from each chain).
